# Supplementary material for: Using city gates as a means of estimating ancient traffic flows
Source: PLoS One. 2020 Feb 27;15(2):e0229580. doi: 10.1371/journal.pone.0229580 (PMC7046228; doi:10.1371/journal.pone.0229580)
Supplement: S1 Appendix — (XLSX) [file pone.0229580.s001.xlsx]

## Sheet: Sheet1
Name	Population	Number of gates (m)	Average width (m)	Maximum width (m)	Estimated total width (m)
Rome	651285	18	5.9	10	106
Athens	58114	11	8.6	8.6	95
Aelia	45064	5	11.8	11.8	59
Nemausus	41539	6	12.2	12.2	73
Augustodunum	40666	4	13.2	13.2	53
Londinium	36851	7	8	8	56
Damascus	28211	7	12.1	12.1	85
Colonia Augusta Treverorum	28211	4	9	9	36
Paestum	26781	4	4.5	5.4	18
Corinium	17849	4	14	14	56
Verulamium	17084	5	8.1	10.2	41
Gerasa	15580	4	7.3	8.7	29
Colonia Ulpia Traiana	14596	7	9.8	9.8	69
Pompeii	9938	7	4.4	7.2	31
Durovernum	9718	8	3.8	7	30
Venta Belgarum	9498	7	5.8	6.4	40
Augusta Taurinorum	8633	4	10.6	10.6	42
Verona	8209	4	4.5	5	18
Forum Iulii	7628	7	7.6	7.6	53
Camulodunum	7376	5	8.5	13.8	42
Calleva	6767	6	4.5	7.4	27
Lindum	6034	8	5.2	8.1	42
Augusta Praetoria	5975	4	11.8	11.8	47
Antiochia	5589	2	11.7	11.7	23
Isca	5210	4	2.8	3.1	11
Gadara	3420	3	12.5	12.5	37
Fanum Fortunae	2974	2	8.6	8.6	17
Venta Silurum	1989	4	2.5	2.5	10
Cosa	1422	4	3.1	3.7	12
Hispellum	1330	6	3.7	8.2	22
Saepinum	1157	4	4.4	4.4	18
Tridentum	1062	4	4	4	16

## Sheet: Sheet2
Name	Population	Degree centrality	Betweenness centrality	Eigenvector centrality
Athenae	58114	4	438.105	0.20886
Chalcis	2290	5	230.717	0.206409
Corinthia	63700	3	2123.04	0.067094
Delos	18364	21	8344.91	0.869239
Delphi	3937	4	1931.26	0.036545
Demetrias	34713	4	549.943	0.147291
Eleusis	458	3	456.325	0.083794
Hephaestia	4291	4	271.354	0.069938
Naxus	2290	1	0	0.132345
Nicopolis (Achaea)	41323	4	3380.04	0.049677
Thebae	3937	2	269.499	0.025752
Alexandria (Aegyptus)	410535	7	92278.7	0.383069
Aphroditopolis	26498	2	3683.27	0.016535
Arsinoe	80821	2	2133.82	0.013294
Bubastis	30830	3	2495.37	0.05005
Elephantine	33807	2	676	0.007593
Heliopolis (Aegyptus)	17084	2	2447.2	0.040689
Heracleopolis Magna	33807	3	5169.09	0.016492
Hermopolis Magna	35321	2	3841.11	0.009918
Memphis	58114	4	4338.58	0.033686
Oxyrhynchus	39961	2	4487.11	0.011318
Capsa	3590	2	433.512	0.022281
Carthago	102170	11	25425.7	0.392011
Hadrumetum	35626	5	3260.1	0.113802
Lepcis Magna	153761	7	6699.79	0.207434
Meninx	6368	4	2050.46	0.133357
Oea	8209	4	8232.78	0.082035
Oea	8209	2	157.02	0.049318
Sabratha	4837	3	8.53333	0.051672
Sufetula	7037	2	996.35	0.031914
Thelepte	43132	2	24.4262	0.016123
Augusta Taurinorum	8633	2	1539.6	0.018356
Segusio	563	2	1900.88	0.01608
Augusta Praetoria	5975	3	1050.86	0.017523
Bostra	10160	3	151.842	0.02851
Capitolias	26498	3	3391.85	0.030166
Gadara	3420	2	353.155	0.021869
Petra	9958	3	1378.06	0.023347
Adramyttium	182	3	86.7641	0.061738
AleP; A; B; C; Dandria (Asia)	80446	5	1028.38	0.120433
Bargylia	2290	2	1.75	0.101961
Caunus	4113	3	21.013	0.257225
Cnidus	9498	5	218.318	0.338529
Cos	22882	7	1942.12	0.532172
Cyzicus	17084	4	199.743	0.066078
Ephesus	71587	8	7386.74	0.495004
Halicarnassus	41222	3	1.83333	0.190042
Ilium	3085	2	64.6654	0.039534
Laodicea (Asia)	20725	3	737.413	0.02062
Magnesia (Asia) (1)	15580	2	837.046	0.081097
Miletus	18882	1	0	0.061545
Myndus	14111	8	2837.54	0.404442
Mytilene	22067	3	210.886	0.105984
Pergamum	56053	3	29.2523	0.051679
Rhodus	130405	20	66617.1	1
Samos	30830	9	3705.48	0.536006
Sardis	25371	3	3208.69	0.047202
Smyrna	47672	5	4583.43	0.163018
Corduba	19404	2	1244.42	0.021666
Gades	14841	7	54249.1	0.206221
Hispalis	6767	4	3503.16	0.072355
Italica	7582	3	1049.7	0.035808
Malaca	6767	3	3990.67	0.077591
Nicaea	23429	2	2102.43	0.027594
Nicomedia	59152	5	6649.8	0.069793
Sinope	11288	6	5322.12	0.071959
Aquae Sulis	1157	3	1034.87	0.038876
Calleva	6767	3	202.692	0.043398
Camulodunum	7376	3	527.138	0.04171
Corstopitum	1700	3	73.9167	0.027028
Durnovaria	5589	5	9449.3	0.073948
Eburacum	5782	4	581.575	0.039622
Glevum	8209	4	346.194	0.041694
Isca	5210	4	1276.23	0.051635
Lindum	6034	3	27.0119	0.028046
Londinium	36851	6	1475.61	0.080448
Luguvalium	3590	3	882.85	0.02995
Petuaria	359	4	2517.04	0.049313
Venta Belgarum	9498	4	1629.21	0.060423
Venta Icenorum	1989	2	7.36587	0.019338
Verulamium	17084	2	186.381	0.027564
Viroconium	15086	3	919.518	0.031999
Amasia	3590	2	816.934	0.018973
Ancyra	23704	5	3882.28	0.03353
Antiochia (Cappadocia et Galatia)	5589	3	1203.24	0.023293
Melitene	4291	3	2008.15	0.021886
Amathus	1989	2	363.024	0.061908
Anemurium	9938	5	340.969	0.126002
Salamis	15580	2	0	0.040806
Selinus	6053	5	8324	0.365143
Selinus	6053	2	378.167	0.067496
Olbia	4291	3	234.184	0.137278
Olbia	4291	2	0	0.019058
Apollonia (Cyrenaica)	2601	9	36570	0.232391
Berenice	32012	1	0	0.011216
Cyrene	21527	3	10.2333	0.077601
Ptolemais (Cyrenaica)	52660	3	31.0958	0.089013
Apulum (2)	16831	2	1350	0.012297
Dierna	1288	2	22.3175	0.018953
Porolissum	2601	1	0	0.004353
Potaissa	12680	2	676	0.008205
Sarmizegetusa	4291	2	271.67	0.015484
Tibiscum	788	3	838.142	0.022974
Doclea	3104	2	107.736	0.013076
Iader	29659	6	576.809	0.089454
Lissus	2971	3	2963.5	0.0308
Narona	2290	4	3800.76	0.080294
Salona	9498	8	10507.3	0.147993
Scodra	3762	2	163.128	0.012531
Aginnum	13465	3	7321.44	0.033083
Aquae Tarbellicae	1700	3	1536.85	0.029487
Augustonemetum	17338	2	562.214	0.014529
Augustoritum	21797	2	1854.31	0.016395
Avaricum	19404	3	1123.34	0.021206
Burdigala	16187	5	8139.28	0.063685
Condevicnum	1843	6	28843.3	0.083764
Limonum	14601	2	1095.94	0.018528
Lugdunum Convenarum	7582	2	1028.58	0.018507
Mediolanum (Gallia Aquitania)	26215	3	1652.2	0.042464
Augusta Ambianorum	38476	3	2869.82	0.039574
Augusta Suessionum	18364	2	1853.24	0.020751
Bagacum	5210	3	2926.27	0.025775
Colonia Augusta Treverorum	28211	3	341.318	0.027214
Divodurum	8209	3	4249.23	0.02676
Durocortorum	9280	4	4448.74	0.032301
Nemetacum	3937	2	3197.97	0.030914
Augustobona	14596	3	1139.9	0.028472
Augustodunum	40666	3	1295.48	0.024373
Cabillonum	1559	3	3362.37	0.02127
Caesarodunum	11517	2	1219.14	0.017133
Cenabum	8420	3	892.186	0.024233
Condate Redonum	907	2	676	0.012203
Iuliomagus	22715	3	2966.75	0.031211
Lugdunum	39979	3	3552.67	0.020955
Lutetia	6767	4	1063.58	0.033499
Rotomagus	9498	2	364.767	0.01683
Aquae Sextiae	10160	3	80.2924	0.064558
Arausio	11078	2	3324.37	0.030504
Arelate	10384	6	9894.74	0.103319
Genava	3590	3	2883.87	0.018834
Massalia	9063	7	7613.5	0.147783
Narbo Martius	43289	7	16822.6	0.149356
Nemausus	41539	2	0	0.052286
Tolosa	17338	3	8616.24	0.045345
Vienna	15431	3	6405.71	0.025733
Vienna	15431	3	6456.13	0.022618
Colonia Ulpia Traiana	14596	2	1168.5	0.019357
Argentoratum	8848	3	4742.01	0.024104
Augusta Raurica	6368	3	2133.71	0.020058
Aventicum	5022	2	550.022	0.013939
Mogontiacum	19930	3	964.307	0.026751
Vesontio	15089	2	2235.47	0.015004
Asturica	3251	4	2989.82	0.037465
Barcino	1157	2	20	0.027498
Bilbilis	3844	2	280.699	0.018643
Bracara	4471	3	101.904	0.031214
Caesaraugusta	7172	5	1732.42	0.033823
Calagurris	1700	2	109.693	0.018643
Carthago Nova	9498	6	3641.18	0.129797
Castulo	5782	2	700.163	0.016342
Emporiae	2922	2	145.467	0.037412
Osca	1843	2	1775.26	0.018253
Palma	458	3	4140.13	0.086623
Pompaelo	1559	3	366.339	0.024648
Saguntum	3420	4	298.545	0.051155
Sisapo	1157	2	122.842	0.017466
Tarraco	12211	6	4724.7	0.080117
Toletum	359	3	805.486	0.022015
Capua	44417	2	528.295	0.013387
Casinum	907	2	120.254	0.013054
Cumae	14596	3	1678.41	0.041281
Ferentinum	907	2	1250.54	0.035104
Formiae	2290	2	1542.97	0.027379
Minturnae	4471	3	1200.35	0.022886
Misenum	1422	2	0	0.035282
Neapolis (Italia (I Latium and Campania))	15086	3	653.728	0.036576
Nuceria Alfaterna	23429	2	52.7336	0.01652
Ostia	35017	10	25687.4	0.313887
Ostia	35017	1	0	0.029801
Pompeii	9938	2	52.7336	0.01652
Puteoli	25091	6	4453.17	0.123245
Salernum	3420	3	799.739	0.018711
Sinuessa	4113	3	1129.93	0.023458
Tarracina	5782	4	2424.14	0.099167
Teanum Sidicinum	17084	3	1039.48	0.022149
Aeclanum	2290	2	1346.18	0.015159
Ausculum	1559	2	3809.08	0.020413
Beneventum	19667	4	1606.28	0.026397
Brundisium	10384	5	7711.95	0.082465
Brundisium	10384	3	942.884	0.044097
Canusium	2290	2	1210.31	0.019395
Herdoniae	2138	2	668.372	0.013562
Salapia Nova	2601	2	0	0.028124
Sipontum	1843	5	793.433	0.076492
Tarentum	30243	4	2913.76	0.042888
Venusia	6567	2	1857.48	0.017313
Locri	14111	2	248.751	0.016548
Regium	11517	4	7784.53	0.091791
Vibo Valentia	3937	2	1365.77	0.024884
Aesernia	1559	2	460.669	0.011977
Alba Fucentia	4471	2	1520.59	0.015696
Bovianum	1595	2	72.1964	0.012423
Corfinium	1053	3	1544.95	0.017999
Larinum	4653	2	0	0.035707
Reate	673	2	4164.84	0.036076
Tibur	6767	2	1954.25	0.035436
Ancona	5782	6	4702.87	0.092213
Atria	6767	2	97.5873	0.027392
Fanum Fortunae	2974	3	655.127	0.037518
Narnia	1030	2	706.494	0.014469
Ocriculum	3085	2	1148.84	0.035135
Spoletium	2760	2	431.88	0.015414
Arretium	8848	2	159.107	0.019578
Clusium	3251	2	297.197	0.015328
Cosa	1422	4	8458.71	0.113663
Florentia	2601	5	4095.2	0.052228
Luca	7376	2	7.68745	0.016161
Luna	2760	4	4025.98	0.04542
Pisae	3937	5	7699.71	0.069741
Pistorium	788	2	118.912	0.019831
Roma	923406	9	12568	0.14134
Volsinii Novi	4837	2	812.09	0.035265
Ariminum	5782	3	811.76	0.039543
Bononia	7790	4	1783.33	0.046068
Faventia	5477	3	857.976	0.036978
Mutina	8633	3	2417.73	0.03608
Parma	3937	3	3375.09	0.036437
Placentia	7790	5	3233.4	0.052654
Ravenna	49652	6	5153.76	0.080252
Dertona	5399	2	994.173	0.01845
Genua	2290	3	2874.26	0.03066
Altinum	28788	4	964.001	0.040539
Aquileia	19667	7	23315	0.119574
Concordia	6244	3	7076.18	0.046495
Emona	2770	3	7206.49	0.044823
Forum Iulii (X Venetia et Histria)	1157	3	3114.64	0.052916
Patavium	27923	2	172.272	0.021698
Pola	2982	4	178.847	0.074018
Tergestum	1559	4	3600.42	0.077017
Tridentum	1062	3	7490.14	0.031099
Verona	8209	5	5878.49	0.049043
Comum	3085	2	2631.7	0.016828
Mediolanum (Italia (XI Transpadana))	20991	4	3791	0.040776
Ticinum	6567	5	2682.1	0.043633
Vercellae	5399	2	1148.87	0.019397
Augusta Emerita	14841	4	1858.24	0.035163
Conimbriga	2828	2	4	0.019313
Olisipo	7376	6	34668.6	0.099459
Pax Iulia	3420	2	56.0262	0.031325
Salmantica	6767	2	223.704	0.021381
Myra	20014	4	884.052	0.122221
Perge	10608	3	1558.79	0.035989
Phaselis	2290	2	144.494	0.033702
Side	5399	4	2384.92	0.077902
Xanthus	3085	2	1843.74	0.06622
Amphipolis	65472	4	1107.16	0.066698
Beroea (Macedonia)	14111	3	1060.39	0.031665
Dyrrachium	18364	4	4823.19	0.056931
Edessa (Macedonia)	37468	4	2228.66	0.039347
Heraclea (Macedonia)	578	3	11268.3	0.024596
Pella (Macedonia)	19667	2	6630.09	0.032938
Philippi	7999	2	0	0.028752
Stobi	2334	2	7777.23	0.015865
Thasos	3937	2	47.369	0.037984
Thessalonica	37159	6	8312.17	0.13237
Auzia	2290	2	1611.23	0.016928
Cuicul	1157	2	107.865	0.018797
Iol	37570	6	4109.6	0.12875
Saldae	8951	4	1434.83	0.067982
Sitifis	6567	3	176.841	0.01999
Tubusuctu	5651	2	724.143	0.022323
Lixus	2147	3	337.5	0.037517
Tingis	2206	6	4316.98	0.09758
Volubilis	6368	1	0	0.021214
Histria	1700	6	6666.66	0.082551
Novae	42	2	1095.72	0.018235
Odessus	5589	3	134.066	0.022762
Oescus	4291	4	5948.62	0.034654
Tomis	6171	3	183.616	0.037914
Troesmis	106	3	478.602	0.02374
Drobeta	9718	3	457.176	0.030843
Singidunum	4837	3	6375.49	0.039566
Ulpiana	4653	2	1657.41	0.017458
Viminacium (1)	9280	4	6304.69	0.036543
Ovilava	15332	4	6055.75	0.04205
Virunum	7188	4	6709.03	0.04051
Ammaedara	11979	2	962.315	0.025337
Bulla Regia	6067	2	494.044	0.076077
Cirta	5264	4	1939.22	0.04344
Hippo Regius	9938	5	1112.7	0.114139
Lambaesis	12916	2	917.905	0.013142
Musti	106	3	2319.04	0.081732
Rusicada	23429	4	2628.62	0.087841
Sicca Veneria	27923	2	110.593	0.026335
Thamugadi	7790	3	1653.64	0.026327
Theveste	11517	4	1388.69	0.029539
Thuburnica	3937	2	6.29524	0.036827
Aquincum	3937	3	1118.18	0.036854
Brigetio	7999	3	588.208	0.030972
Cibalae	9063	3	762.279	0.038049
Mursa	7376	6	6068.69	0.065707
Sirmium	14111	4	3089.53	0.04134
Carnuntum (2)	5782	4	306.695	0.039852
Savaria	7019	4	1544.75	0.04313
Scarbantia	2760	3	407.749	0.034737
Siscia	3085	4	4041.48	0.046
Vindobona	4837	4	598.908	0.040239
Augusta Vindelicum	10608	3	1586.12	0.027633
Curia	788	2	2164.12	0.012959
Agrigentum	53334	2	1	0.024602
Camarina	26498	2	296.833	0.058752
Lilybaeum	15828	10	29043.6	0.361402
Messana	11531	9	102152	0.348818
Panormus	5067	2	0	0.120219
Syracusae	83834	2	0	0.111476
Antiochia (Syria)	118288	5	8839.11	0.075145
Apamea (Syria) (1)	64408	4	4769.83	0.04834
Cyrrus	12680	3	5484.15	0.03108
Damascus	28211	4	2282.5	0.029965
Heliopolis (Syria)	13870	2	162.972	0.01518
Laodicea (Syria)	56395	5	7167.65	0.076668
Palmyra	25091	3	2519.71	0.026566
Philadelphia (Syria)	3937	4	498.975	0.03228
Samosata	31420	3	2109.4	0.030792
Tyrus	13391	2	7.41667	0.023579
Zeugma	33506	4	4600.28	0.041053
Aelia Capitolina	45064	3	51.3506	0.0259
Apollonia (Syria Palestina)	673	2	174.294	0.027484
Ascalon	8209	5	4017.71	0.085336
Azotos	5782	2	165.097	0.027084
Caesarea Maritima	6779	5	8063.03	0.087272
Eleutheropolis	3937	2	324.716	0.026778
Emmaus	5782	2	2	0.021323
Gaza	17084	3	1969.45	0.035791
Lydda	907	4	999.958	0.052826
Scythopolis	31124	4	5285.23	0.043184
Byzantium	35321	8	20746.7	0.123053
Heraclea (Thracia)	9280	6	16101.1	0.095004
Heraclea (Thracia)	9280	4	7535.61	0.063993
Philippopolis (Thracia)	14111	3	9736.96	0.027044
Serdica	15580	3	9021.85	0.024564
